# Supplementary material for: Molecular evolution of pentatricopeptide repeat genes reveals truncation in species lacking an editing target and structural domains under distinct selective pressures
Source: BMC Evol Biol. 2012 May 14;12:66. doi: 10.1186/1471-2148-12-66 (PMC3441922; doi:10.1186/1471-2148-12-66)
Supplement: Additional file 1 — Distribution of putative editing sites in selected Brassicaceae linages. A table depicts the nucleotide that aligns with an editing site in A. thaliana derived from chloroplast sequences for Brassicaceae species. [file 1471-2148-12-66-S1.xls]

## Sheet: Sheet1
Additional file 1. Distribution of putative editing sites in selected Brassicaceae linages
Essential PPR		RNA Editing	Brassicaceae Species
		Sites	Arabidopsis thaliana	Capsella bursa-pastoris	Olimarabidopsis pumila	Lobularia maritima	Lepidium virginicum	Draba nemorosa	Crucihimalaya wallichii	Barbarea verna	Arabis hirsuta	Aethionema grandiflorum	Aethionema cordifolium	Nasturtium officilae	Brassica rapa subsp. pekinensis
crr4	AT2G45350†	ndhD C2	C	C	C	C	C	C	C	C	C	C	C	C	C
crr21	AT5G55740†	ndhD C383	C	C	C	T	C	C	C	T	C	C	C	C	C
clb19	AT1G05750†	clpP C559	C	C	C	C	C	C	C	C	C	C	C	C	C
clb19	AT1G05750†	rpoA C200	C	C	C	C	C	C	C	C	C	C	C	C	C
otp82	AT1G08070†	ndhB C836	C	C	C	T	C	T	C	C	T	C	C	C	T
otp82	AT1G08070†	ndhG C50	C	C	C	C	C	T	C	C	C	C	C	C	C
crr22	AT1G11290	ndhD C887	C	C	C	C	C	C	C	C	C	C	C	C	C
crr22	AT1G11290	rpoB C551	C	C	C	C	C	C	C	C	C	C	C	C	C
crr22	AT1G11290	ndhB C746	C	C	C	C	C	C	C	C	C	C	C	C	C
otp84	AT3G57430	ndhB C1481	C	C	C	C	C	C	C	C	C	C	C	C	C
otp84	AT3G57430	psbZ C50	C	C	C	T	C	C	C	C	C	C	C	C	C
otp84	AT3G57430	ndhF C290	C	C	C	T	C	T	C	C	C	T	T	C	C
vac1	AT1G15510
rare1	AT5G13270,	accD C794	C	C	C	T	C	T	C	C	C	C	C	C	C
vac1	AT1G15510
vac1	AT1G15510	accD: 58642‡	C	C	C	C	C	-*	C	C	-*	C	C	C	C
crr28	AT1G59720	ndhB C467	C	C	C	C	C	C	C	C	C	C	C	C	C
crr28	AT1G59720	ndhD C878	C	C	C	C	C	C	C	C	C	C	C	C	C
lpa66	AT5G48910	psbF C77	C	C	C	C	C	C	C	C	C	C	C	C	C
qed1	AT2G29760	rps12: 69553‡	C	T	C	C	C	C	C	C	C	C	C	A	C
otp80	AT5G59200	rpl23 C89	C	C	C	C	C	C	C	C	C	C	C	C	C
otp85	AT2G02980	ndhD C674	C	C	C	T	T	C	C	C	C	C	C	C	C
ys1	AT3G22690	rpoB C338	C	C	C	C	C	C	C	C	C	C	C	C	C
otp86	AT3G63370	rps14 C80	C	C	C	C	C	C	C	T	C	C	C	C	T
		psbE C214	C	C	C	C	C	C	C	C	C	C	C	C	T
		ndhB C586	C	C	C	C	C	C	C	C	C	C	C	C	C
		ndhB C149	C	T	C	C	T	C	C	C	C	C	C	C	C
		petL C5	C	C	C	C	C	C	C	C	C	T	C	C	C
		rps14 C149	C	C	C	C	C	C	C	C	C	C	C	C	C
		ndhB C830	C	C	C	C	C	C	C	C	C	C	C	C	C
		rpoB C2432	C	C	C	C	C	C	C	C	C	C	C	C	C
		ndhB C872	C	C	C	C	C	C	C	C	C	C	C	C	C
		ndhB C1255	C	C	C	C	C	C	C	C	C	C	C	C	C
		matK C706	C	C	C	C	C	C	C	C	C	C	C	C	C
		atpF C92	C	C	C	C	C	C	C	C	C	T	T	C	C
		rpoC1 C509	C	C	C	C	C	C	C	C	C	C	C	C	C
† PPR genes investigated in the current study
‡ Nucleotide position from Genbank for completed Arabidopsis genome
* Homologous sequences absent in these species
