# Supplementary material for: Molecular evolution of pentatricopeptide repeat genes reveals truncation in species lacking an editing target and structural domains under distinct selective pressures
Source: BMC Evol Biol. 2012 May 14;12:66. doi: 10.1186/1471-2148-12-66 (PMC3441922; doi:10.1186/1471-2148-12-66)
Supplement: Additional file 3 — Genebank accession numbers of analyzed sequences. Genebank accession numbers for sequences of PPR genes determined by this work are provided in a single table. [file 1471-2148-12-66-S3.xls]

## Sheet: Sheet1
Additional file 3. Genebank accession numbers of analyzed sequences
ortholog	species	Acc#		ortholog	species	Acc#
crr4	Aethionema grandiflorum	JF521842		crr21	Barbarea verna	JF794507
crr4	Arabis hirsuta	JF521843		crr21	Lobularia maritima	JF794508
crr4	Barbarea verna	JF521844		clb19	Aethionema grandiflorum	JF794509
crr4	Brassica oleracea	JF521845		clb19	Arabis hirsuta	JF794510
crr4	Brassica rapa	JF521846		clb19	Barbarea verna	JF794511
crr4	Capsella bursa-pastoris	JF521847		clb19	Brassica oleracea	JF794512
crr4	Crucihimalaya wallichii	JF521848		clb19	Capsella bursa-pastoris	JF794513
crr4	Draba nemorosa	JF521849		clb19	Crucihimalaya wallichii	JF794514
crr4	Lepidium sativum	JF521850		clb19	Lepidium sativum	JF794515
crr4	Lepidium virginicum	JF521851		clb19	Lepidium virginicum	JF794516
crr4	Lobularia maritima	JF521852		clb19	Lobularia maritima	JF794517
crr4	Matthiola incana	JF521853		clb19	Matthiola incana	JF794518
crr4	Nasturtium officinale	JF521854		clb19	Nasturtium officinale	JF794519
crr4	Olimarabidopsis pumila	JF521855		clb19	Olimarabidopsis pumila	JF794520
crr4	Raphanus sativus	JF521856		clb19	Raphanus sativus	JF794521
crr21	Aethionema cordifolium	JF794491		otp82	Aethionema cordifolium	JF794522
crr21	Arabis hirsuta	JF794492		otp82	Barbarea verna	JF794523
crr21	Brassica oleracea	JF794493		otp82	Brassica oleracea	JF794524
crr21	Brassica rapa	JF794494		otp82	Capsella bursa-pastoris	JF794525
crr21	Capsella bursa-pastoris	JF794495		otp82	Crucihimalaya wallichii	JF794526
crr21	Crucihimalaya wallichii	JF794496		otp82	Hesperis matronalis	JF794527
crr21	Draba nemorosa	JF794497		otp82	Isatis tinctoria	JF794528
crr21	Lepidium sativum	JF794498		otp82	Iberis amara	JF794529
crr21	Lepidium virginicum	JF794499		otp82	Lepidium sativum	JF794530
crr21	Olimarabidopsis pumila	JF794500		otp82	Lepidium virginicum	JF794531
crr21	Raphanus sativus	JF794501		otp82	Matthiola incana	JF794532
crr21	Nasturtium officinale	JF794502		otp82	Nasturtium officinale	JF794533
crr21	Matthiola incana	JF794503		otp82	Olimarabidopsis pumila	JF794534
crr21	Matthiola sinuata	JF794504		otp82	Raphanus sativus	JF794535
crr21	Matthiola maderensis	JF794505		otp82	Thlaspi arvense	JF794536
crr21	Thlaspi arvense	JF794506		otp82	Draba nemorosa	JF794537
