# Supplementary material for: Molecular evolution of pentatricopeptide repeat genes reveals truncation in species lacking an editing target and structural domains under distinct selective pressures
Source: BMC Evol Biol. 2012 May 14;12:66. doi: 10.1186/1471-2148-12-66 (PMC3441922; doi:10.1186/1471-2148-12-66)
Supplement: Additional file 6 — Primers used in this survey. [file 1471-2148-12-66-S6.xls]

## Sheet: Sheet1
Additional file 5. Primers used in this survey
Primer Name	seq	purpose	Species
crr4For1	TCCTTGGAAGCTGCAAAAC	Amplififcation of Brassicaceae crr4 orthologs	Arabidopsis thaliana
crr4For2	CCGTTGTGTCTTCCACGAG	Amplification of Brassicaceae crr4 orthologs	Arabidopsis thaliana
crr4Rev1	CTCATGGACTCTTCCATC	Amplification of Brassicaceae crr4 orthologs	Arabidopsis thaliana
BRcrr4For1	GAGTTCGATTTCACCCACCAT	Amplification of Brassicaceae crr4 orthologs	Brassica rapa
LScrr4For1	TGTTCTGTTTAATGCTCGAAAATGG	Amplification of Brassicaceae crr4 orthologs	Lepidium sativum
crr4InseqFor1	AGGAATGCAGATTCATGGG	Sequencing of Brassicaceae crr4 orthologs	Arabidopsis thaliana
crr4InSeqFor2	GCCTCATAGAGATGTTGTGG	Sequencing of Brassicaceae crr4 orthologs	Arabidopsis thaliana
crr4InSeqRev3	CATGGCGTGTTGTATGCTTCC	Sequencing of Brassicaceae crr4 orthologs	Arabidopsis thaliana
crr4_3'SeqF1	GAAGGCCTTCTCTGCTTTGAG	Sequencing 3'UTR of Brassicaceae crr4 orthologs	Arabidopsis thaliana
crr4_5'SeqR1	GGAAGACACAACGCGCGAA	Sequencing 5'UTR of Brassicaceae crr4 orthologs	Arabidopsis thaliana
crr4Rev2	CAGAGTCTCTCTTCGGCATTC	Amplification of Brassicaceae crr4 orthologs	Arabidopsis thaliana
AT2G45360_FOR1	ATCCAGCCGCTGTAGCTG	Amplification of Brassicaceae crr4 5' UTR	Arabidopsis thaliana
AT2G45340_REV1	CAAACCAAAGACCATCCATGG	Amplification of Brassicaceae crr4 3' UTR	Arabidopsis thaliana
crr21For1	ATGGCTTCTCTTCCTTTCAACAC	Amplification of Brassicaceae crr21 orthologs	Arabidopsis thaliana
crr21Rev1	TCATTGGCAACAAACACATG	Amplification of Brassicaceae crr21 orthologs	Arabidopsis thaliana
crr21InSeqRev1	CCCAAGATATTATCCAGCTC	Sequencing of Brassicaceae crr21 orthologs	Arabidopsis thaliana
crr21InSeqFor2	GTTTGATAGAGTATGCTGAG	Sequencing of Brassicaceae crr21 orthologs	Arabidopsis thaliana
crr21InSeqFor3	GGATATGTTCTTGCAGATGC	Sequencing of Brassicaceae crr21 orthologs	Arabidopsis thaliana
crr21InSeqFor4	TTTGGGAGAGGGGTTCATGG	Sequencing of Brassicaceae crr21 orthologs	Arabidopsis thaliana
crr21InSeqRev5	CTGAGAAGACTTAGAATGATCAAATTCCATG	Sequencing of Brassicaceae crr21 orthologs	Arabidopsis thaliana
crr21InSeqFor6	CTTTGGTTGACATGTATGCTAAATGTGGAG	Sequencing of Brassicaceae crr21 orthologs	Arabidopsis thaliana
AHcrr21Rev	CTACATCCAGGCTTTTTCTTCAACC	Amplification of Brassicaceae crr21 orthologs	Arabis hirsuta
Nocrr21Rev	CGATAACTACATCCGGGACTTTTCTTC	Amplification of Brassicaceae crr21 orthologs	Nasturtium officinale
ATcrr21Rev3	CCT TCA ACT GCA TAA GCA TTC G	Amplification of Brassicaceae crr21 orthologs	Arabidopsis thaliana
BVcrr21_5’UTR_F	CTT CAG AGA CGT TAT CAG AGA ACA TG	Amplification of Barbarea verna crr21	Barbarea verna
BVcrr21_3’UTR_R	CTG ATT ACA CTA TGT ACC TAT CAG TTG	Amplification of Barbarea verna crr21	Barbarea verna
LMcrr21_5’UTR_F	GTG TTA TCT TCA AAA CTT CTA TCA GAA GC	Amplification of Lobularia maritima crr21	Lobularia maritima
LMcrr21_3’UTR_R	GAA TAT ATG ATC TAC TTT ATA ATA TTT CAT ACA C	Amplification of Lobularia maritima crr21	Lobularia maritima
AT5G55750For1	ATACTCCTCCTTATCCTTACGGTAC	To amplify flanking genes to crr21 to get 5’	Arabidopsis thaliana
AT5G55730Rev1	TAGGAGGCGCGTGACGTTGTG	To amplify flanking genes to crr21 to get 3’	Arabidopsis thaliana
LmGSP1_5’	CTGAAATCCATCTCTGTGACTAATCTCAGAGCTTC	Chromosome walk for 5' UTR of LMcrr21	Lobularia maritima
LmGSP2-5’	GATTTCACCGTTTTTGGATAGTGACGAAACGCG	Chromosome walk for 5' UTR of LMcrr21	Lobularia maritima
LmGSP3-5’	GTGGAGAGAGGGTTACGAGATTGGTCATCGTG	Chromosome walk for 5' UTR of LMcrr21	Lobularia maritima
LmGSP1_3’	ACCGCGGTGGATATGTATGCCGAGTGTGG	Chromosome walk for 3' UTR of LMcrr21	Lobularia maritima
LmGSP2-3’	CGTTACTTGCAGCCTATGCAGAGTCTGG	Chromosome walk for 3' UTR of LMcrr21	Lobularia maritima
LmGSP3-3’	GGGGAGGCTTTACGATTGTTTTACGAGATGCAGC	Chromosome walk for 3' UTR of LMcrr21	Lobularia maritima
MIGSP1_5’	CTGTAATCCATCTCTGTAACTAAACTCAGAGCTTC	Chromosome walk for 5' UTR of MIcrr21	Mattihola incana
MIGSP2-5’	GATCTCACCGTTCTTACATAGAGACGAAACGCG	Chromosome walk for 5' UTR of MIcrr21	Mattihola incana
MIGSP3-5’	GTGGACAAAGGAATACGAGCTTGATCATCGTG	Chromosome walk for 5' UTR of MIcrr21	Mattihola incana
NOGSP1_5’	CTGAAATCCATCTCCGTTAGTAAGCTCAGAGCTTC	Chromosome walk for 5' UTR of NOcrr21	Nasturtium officinale
NOGSP3-5’	GCAGAAGAAGGAGAATGGGCTTGAGCATCGTG	Chromosome walk for 5' UTR of NOcrr21	Nasturtium officinale
NOCrr21FOR3P	GCAGTTGAAGGAAGTTGGGAT	Sequencing the 3'UTR of NOcrr21	Nasturtium officinale
BVcrr21ForS9	TCACAAGCCTCTTGTCTGC	Determining Expression of BVcrr21 E domain	Barbarea verna
BVcrr21ForS10	AAGACTGAGCTTGTGGAGTAC	Determining Expression of BVcrr21 E domain	Barbarea verna
LMcrr21ForS7	CGTGAACGGCTTAGAGATGG	Sequencing of lobularia crr21 orthologs	Lobularia maritima
LMcrr21ForS8	GGGGAGGCTTTGCGATTG	Sequencing of lobularia crr21 orthologs	Lobularia maritima
LM_3P_Race_FOR	GCATCTCGGGACATCAATACA	Sequencing of an Lobularia crr21 ortholog	Lobularia maritima
clb19For1	ATGGGTCTCCTTCCCGTCGTC	Amplification of Brassicaceae clb19 orthologs	Arabidopsis thaliana
clb19Rev1	TGTAATCGCAAATCAGAAG	Amplification of Brassicaceae clb19 orthologs	Arabidopsis thaliana
clb19For2	GGACTTCTCGCATCACTCTCCTC	Amplification of Brassicaceae clb19 orthologs	Arabidopsis thaliana
clb19Rev2	ACATGGGCACTGTCACC	Amplification of Brassicaceae clb19 orthologs	Arabidopsis thaliana
clb19InSeqFor1	GATGTTCGACAAAATGCCTG	Sequencing of Brassicaceae clb19 orthologs	Arabidopsis thaliana
clb19InSeqFor2	TGAAGCCAAATGAAGTTGTG	Sequencing of Brassicaceae clb19 orthologs	Arabidopsis thaliana
AT1G05740For1	GATGCCGCCAAAGATATGGA	To amplify flanking genes to clb19 to get 3’	Arabidopsis thaliana
AT1G05760Rev1	GCTTCTAGCATCATGCTTCCC	To amplify flanking genes to clb19 to get 5’	Arabidopsis thaliana
OTP82For1	CGAAATCACCCTTCTCTTTCTC	Amplification of Brassicaceae otp82 orthologs	Arabidopsis thaliana
OTP82Rev1	GTAGTCATTGCAGGAACAAACACC	Amplification of Brassicaceae otp82 orthologs	Arabidopsis thaliana
OTP82For2	GAT CAA AAT CGG TCT CCA CAA CAC	Amplification of Brassicaceae otp82 orthologs	Arabidopsis thaliana
OTP82Rev2	CGAGTTCTGTCTCTAGCAATAATCT	Amplification of Brassicaceae otp82 orthologs	Arabidopsis thaliana
OTP82Seq1For	CGATAAAAGTCCTCACCGAGATG	Sequencing of Brassicaceae otp82 orthologs	Arabidopsis thaliana
OTP82SeqRev2	AGCTGTGTATGAAACCACATCTCG	Sequencing of Brassicaceae otp82 orthologs	Arabidopsis thaliana
OTP82SeqFor3	TGCTAAGTATTCTTCCTGCTTG	Sequencing of Brassicaceae otp82 orthologs	Arabidopsis thaliana
OTP82SeqRev4	CTCTTGTCGATATACACATGAATCC	Sequencing of Brassicaceae otp82 orthologs	Arabidopsis thaliana
OTP82SeqFor5	GATAAACATGATGGAAATGGAGCC	Sequencing of Brassicaceae otp82 orthologs	Arabidopsis thaliana
OTP82SeqRev6	GAACCTGGGTTTTCTGGCTC	Sequencing of Brassicaceae otp82 orthologs	Arabidopsis thaliana
OTP82SeqRev8	CCTGAATGGCTACAAGCAGA	Sequencing of Brassicaceae otp82 orthologs	Arabidopsis thaliana
OTP82SeqRev10	GAGCTGCAACCAGGAACTTT	Sequencing of Brassicaceae otp82 orthologs	Arabidopsis thaliana
OTP82WalkFor1	TCCATGATCTGGTGAACTCG	Sequencing of Brassicaceae otp82 orthologs	Arabidopsis thaliana
OTP82WalkFor2	GTTCTCTGGCCCCTTCTCTC	Sequencing of Brassicaceae otp82 orthologs	Arabidopsis thaliana
OTP82WalkFor3	GGAGACTGCATGTTGCCTTT	Sequencing of Brassicaceae otp82 orthologs	Arabidopsis thaliana
OTP82WalkRev1	GCGTGGATAATGCGGAGAGAT	Sequencing of Brassicaceae otp82 orthologs	Arabidopsis thaliana
OTP82WalkRev2	GTGTTGTGGAGACCGATTTTGATC	Sequencing of Brassicaceae otp82 orthologs	Arabidopsis thaliana
OTP82WalkRev3	GAAACAGGGTCCGAACTCAACG	Sequencing of Brassicaceae otp82 orthologs	Arabidopsis thaliana
ATndhDFor2	GAC AAG TAC TCG TAC TCA AAA AAG TT	Amplification of Brassicales ndhD orthologs	Arabidopsis thaliana
ATndhDRev2	CTTGTCACTTGCTAATGAGAGCAC	Amplification of Brassicales ndhD orthologs	Arabidopsis thaliana
ATndhDRevSeq2	GCCGAATACAGACGTTTCTTTCC	Sequencing for editing sites ndhD C2 and C383	Arabidopsis thaliana
clpPC559For	GCCTATTGGCGTTCCAAAAG	Amplification of Brassicales clpP orthologs	Arabidopsis thaliana
clpPC559Rev	TGAACCGCTACAAGATCAAC	Amplification of Brassicales clpP orthologs	Arabidopsis thaliana
clpPC559Seq	GGTTTATGTACAAAGAACGGG	Sequencing of Brassicales clpP C559	Arabidopsis thaliana
rpoAC200For	GAAAGTCAAAGTATCTACTCGG	Amplification of Brassicales rpoA orthologs	Arabidopsis thaliana
rpoAC200Rev	CAATTTTGATAAGGTCTTCTTGAC	Amplification of Brassicales rpoA orthologs	Arabidopsis thaliana
rpoAC200Seq	GGACGCTTTATTCTGTCTCC	Sequencing of Brassicales rpoA C200	Arabidopsis thaliana
NdhGFor1	GGATTTGCCTGGACCAATAC	Amp and Sequencing of otp82 editing site ndhG	Arabidopsis thaliana
NdhBFor1	CGTATTAACAGCTACTCTAGGAGG	Amp and Sequencing of otp82 editing site ndhG	Arabidopsis thaliana
NdhGRev1	AGCCACAGAAATTGCACCTATC	Amp and Sequencing of otp82 editing site ndhG	Arabidopsis thaliana
NdhBRev1	CCTGAGCAATCGCAATAATCGGG	Amp and Sequencing of otp82 editing site ndhG	Arabidopsis thaliana
Sitefinder1	CACGACACGCTACTCAACACACCACCTGCGGCCGCNNNNNNGCCT	Chromosome Walking general Primer	N/A
SFP1	CACGACACGCTACTCAACAC	Chromosome Walking general Primer	N/A
SFP2	ACTCAACACACCACCTGCGGCCGC	Chromosome Walking general Primer	N/A
polyT_KS	CGA TAC CGT CGA CCT CGT TT TTT TTT TTT TTT TTT TTT TTT TTT TTT VN	3'-RACE General Primer	N/A
KS	CGA TAC CGT CGA CCT CG	3'-RACE General Primer	Bacterial
